# Supplementary material for: Enhanced Extracellular Matrix Breakdown Characterizes the Early Distraction Phase of Canine Knee Joint Distraction
Source: Cartilage. 2021 May 20;13(2 Suppl):1654S–1664S. doi: 10.1177/19476035211014595 (PMC8721609; doi:10.1177/19476035211014595)
Supplement: sj-xlsx-1-car-10.1177_19476035211014595 – Supplemental material for Enhanced Extracellular Matrix Breakdown Characterizes the Early Distraction Phase of Canine Knee Joint Distraction [file sj-xlsx-1-car-10.1177_19476035211014595.xlsx]

## Sheet: RT-qPCR primers
	Category	Gene	Primer Sequence	Annealing temperature (°C)
	Cartilage matrix	ACAN	F: GGACACTCCTTGCAATTTGAG	62
			R: GTCATTCCACTCTCCCTTCTC
		COL1A1	F: GTGTGTACAGAACGGCCTCA	61
			R: TCGCAAATCACGTCATCG
		COl2A1	F: GCAGCAAGAGCAAGGAC	60.5-65
			R: TTCTGAGAGCCCTCGGT
		COL4	F: CACAGCCAGACAACAGATGC	67
			R: GCATGGTACTGAAGCGACG
		COMP*	F: AAAGGACACAGATCAGGACG	58
			R: GTCTACATCCCTCTGGTCTG
		Fibronectin*	F: AGGTTGTTACCATGGGCA	61
			R: GCATAATGGGAAACCGTGTAG
		SOX9	F: CGCTCGCAGTACGACTACAC	62-63
			R: GGGGTTCATGTAGGTGAAGG
		PRG4*	F: CCCATATACTTGCTGCTCCT	60
			R: GCATCTCTAGAATACCCTTCCC
	Cartilage degradation	ADAMTS5	F: CTACTGCACAGGGAAGAG	61
			R: GAACCCATTCCACAAATGTC
		MMP9	F: CGCATGACATCTTCCAGTACCA	63
			R: CCGAGAATTCACACGCCAGTA
		MMP13	F: CTGAGGAAGACTTCCAGCTT	65
			R: TTGGACCACTTGAGAGTTCG
	Cytokines and Chemokines	CCL2*	F: AGCCAGATGCAATTATTTCTCC	60
			R: GACGGTCTTGAAGATCACAG
		FGF2*	F: TTCTTCCTGCGGATCCA	61
			R: GTTGCAATTTGACGTGGG
		IL-1β	F: TGCTGCCAAGACCTGAACCAC	68
			R: TCCAAAGCTACAATGACTGACACG
		IL-4R*	F: ATCTCCTGCCTCGTCATCC	62
			R: GGAATCTGATCCCACCATCCT
		IL-6	F: GAGCCCACCAGGAACGAAAGAGA	65
			R: CCGGGGTAGGGAAAGCAGTAGC
		IL-10*	F: CCCGGGCTGAGAACCACGAC	63
			R: AAATGCGCTCTTCACCTGCTCCAC
		IL-10R*	F: TTCTCCCACATCCTCCAC	63
			R: AACAGCACCTGAGTCTGG
	Surface markers	CD105	F: CATCCTTCACCACCAAGAG	60
			R: CAGATTGCAGAAGGACGG
		CD146	F: GGGAATGCTGAAGGAAGG	63
			R: CTTGGTGCTGAGGTTCTG
		CD44	F: CTTCTGCAGATCCGAACACA	60
			R: GAGTAGAAGCCGTTGGATGG
		CD73	F: CTCCAACACATTCCTTTACAC	61
			R: ACTCAACCTTCAAATAGCCT
		CD90*	F: CTGTGCTCAGAGACAAACTG	58
			R: TTAGCCAACTCAGAGAAAGTAGG
		CD166*	F: AAGCGTCATAAACCAAACAG	61
			R: TATAGCAGAGACATTCAAGGAG
		VCAM-1*	F: CTACAAGTCTACATCTCACCCA	58
			R: TTCCAGAATCTTCCAGCCTC
	TGF/BMP pathway	ALK1	F: CCTTTGGTCTGGTGCTGTG	61
			R: CGAAGCTGGGATCATTGGG
		ALK5	F: GAGGCAGAGATTTATCAGACC	59.5
			R: ATGATAATCTGACACCAACCAG
		BMP-7	F: CAACGCCATCTCTGTCCTCTACTTC	59
			R: AGGCTCGGACGACCATGTTTCTGT
		ID1	F: CTCAACGGCGAGATCAG	59.5
			R: GAGCACGGGTTCTTCTC
		PAI1	F: AAACCTGGCGGACTTCTC	61.5
			R: ACTGTGCCACTCTCATTCAC
		TGFβ1*	F: CAAGGATCTGGGCTGGAAGTGGA	69
			R: CCAGGACCTTGCTGTACTGCGTGT
		TGFβ1-RII*	F: GACCTGCTGCCTGTGTGACTTTG	61
			R: GGACTTCGGGAGCCATGTATCTTG
		NOG	F: TGCCGAGCGAGATCAAAGGG	63-64
			R: AGCCACATCTGTAACTTCCTCCG
	GH/IGF pathway	GH	F: CTGCTGCTCATCCAGTCGT	60
			R: CAGGTCCTTGAGCTTCTCGT
		GH-R	F: GCGCATCCCAGAGTCTACA	58
			R: ACCATGACGAACCCCATCT
		IGF-1	F: TGTCCTCCTCGCATCTCTT	58
			R: GTCTCCGCACACGAACTG
		IGF1-R	F: CATGCCTTGGTCTCCCTGT	60
			R: GGTGGTCCCAATCCCAAAG
		IGFBP-2	F: GATCTCCACCATGCACCTTC	60
			R: GCTGCCCGTTCAGAGACATCTTG
		IGFBP-3	F: CTGCACACGAAGATGGATGT	61
			R: TATTCCGTCTCCCGCTTGTA
		IGFBP-4	F: AGCCTGCAGCCCTCTGACA	59
			R: TGGTGCTGCGGTCTCGAAT
		IGFBP-5	F: TCGCAGAAAGAAGCTGACC	60
			R: GAAGCCTCCATGTGTCTGC
		IGFBP-6	F: CAATCCTGGTGGTGTCC	54
			R: AGAAGCCCTTATGGTCAC
	Notch pathway	HEY	F: CCAGGAAAAGACGAAGAGGC	62-65
			R: CTCCGATAGTCCATAGCAAGGG
		JAG1	F: GGGCAACACCTTCAATCTCAAG	55.5-63
			R: CATTACTGGAATCCCACGCTTC
		NOTCH1	F: TACCGGCCAGAACTGTGAGGAGAA	54.5-60
			R: GGAGGGCAGCGGCAGTTGTAAGTA
		NOTCH4	F: GGAAGGGAGCCAGGGACCAACACA	64-72
			R: TCAGGGCCACAGCGGGACAAATC
	Wnt Pathway	AXIN2	F: GGACAAATGCGTGGATACCT	60
			R: TGCTTGGAGACAATGCTGTT
		FZD1	F: GGCGCAGGGCACCAAGAAG	60-68
			R: GAGCGACAGAATCACCCACCAGA
	Hypertrophic differentiation and Bone metabolism	BGLAP	F: CTGATGGTCCTTGCCCT	60-63
			R: CTTGGACACGAAGGTTGC
		ColX	F: CCAACACCAAGACACAG	61
			R: CAGGAATACCTTGCTCTC
		IHH	F: TCACCACTCAGAGGAGTCG	60
			R: GTGCTCAGACTTGACGGAG
		KDR	F: GGAAGAGGAAGTGTGTGACCCC	64
			R: GACCATACCACTGTCCGTCTGG
		OPG	F: GGGTTCTTCTCGAATGAGACG	59
			R: CCTGAAGAATGCCTCCTCAC
		PTCH1	F: CCTCCTCATATTTGGGGC	57
			R: CACCTTCTTCTTTCGGGG
		PTHR1	F: GACCACATCCTTTGCTGG	51
			R: CAAACACCTCCCGTTCAC
		RANKL	F: AGAGCATTAAGCAGGC	50
			R: TATGAGTCTTGCCCCT
		RUNX2	F: AACGATCTGAGATTTGTGGGC	64
			R: TGTGATAGGTGGCTACTTGGG
		SMO	F: CTATGTGCTGTGCCAG	62
			R: ATCACTCTGCCCAGTC
		VDR	F: GATTCCAGGGTTCAGTGAC	53
			R: ATGAGGGGCTCAATCAG
		VEGFA	F: CTTTCTGCTCTCCTGGGTGC	58
			R: GGTTTGTGCTCTCCTCCTGC
	Proliferation and Apoptosis	BAX	F: CCTTTTGCTTCAGGGTTTCA	58-59
			R: CTCAGCTTCTTGGTGGATGC
		BCL2	F: GGATGACTGAGTACCTGAACC	61.5-63
			R: CGTACAGTTCCACAAAGGC
		Cyclin D1	F: GCCTCGAAGATGAAGGAGAC	60
			R: CAGTTTGTTCACCAGGAGCA
		SOD-1	F: TGGTGGTCCACGAGAAACGAGATG	64
			R: CAATGACACCACAAGCCAAACGACT
	Inflammatory	COX-2	F: TTCCAGACGAGCAGGCTAAT	60
			R: GCAGCTCTGGGTCAAACTTC
		PTGES1	F: CCAGTATTGCCGGAGTGACCAG	68
			R: AAACGAAGCCCAGGAACAGGA
		PTGES2	F: GCTCTCAAGACCTACCTGG	60-62
			R: AGTCACTTCCTTTCCCTGG
	Miscellaneous	ADIPOQ	F: AGAGAAAGGAGATGCAGGT	62
			R: CGAACGGTGTACATAGGC
		ASPN	F: GCTAATATACCACGAGTCAGAG	64
			R: GGCAGAAGTCATTCACTCC
		CAV1	F: CGCACACCAAGGAAATCG	60
			R: AAATCAATCTTGACCACGTCG
		HSP70	F: CTTTGACCAGGCCTTGCTAC	62
			R: CACCTGCACAGATGAGGAGA
		HSP90α	F: CTTGACCGATCCCAGTAAGC	59
			R: TATTGATCAGGTCGGCCTTC
		HSP90β	F: AGAAAGAATGCTTCGCCTCA	62
			R: TCATCGTCCTGCTCTGTGTC
		OCT4	F: ACGATCAAGCAGTGACTATTCG	64.5
			R: GAGGGACTGAGGAGTAGAGCGT
		PPARg	F: ACTGGAATTAGATGACAGCGAC	60-61
			R: CTTCACATTCAGCAAACCTGG
		PRNP	F: CCTGTGTTCCATCCTCCA	58.5-60
			R: GATCCTGCTTCTCTTTGTGG
	Reference genes	HPRT	F: AGCTTGCTGGTGAAAAGGAC	56-58
			R: TTATAGTCAAGGGCATATCC
		RPL13	R: GCCGGAAGGTTGTAGTCGT	61
			R: GGAGGAAGGCCAGGTAATTC
		RPS19	F: CCTTCCTCAAAAAGTCTGGG	61
			R: GTTCTCATCGTAGGGAGCAAG
		RPS5	F: TCACTGGTGAGAACCCCCT	62.5
			R: CCTGATTCACACGGCGTAG
		SDHA	F: GCCTTGGATCTCTTGATGGA	61
			R: TTCTTGGCTCTTATGCGATG
		TBP	F: CTATTTCTTGGTGTGCATGAGG	57
			R: CCTCGGCATTCAGTCTTTTC
		YWHAZ	F: CGAAGTTGCTGCTGGTGA	58
			R: TTGCATTTCCTTTTTGCTGA
