# Supplementary material for: Enhanced Extracellular Matrix Breakdown Characterizes the Early Distraction Phase of Canine Knee Joint Distraction
Source: Cartilage. 2021 May 20;13(2 Suppl):1654S–1664S. doi: 10.1177/19476035211014595 (PMC8721609; doi:10.1177/19476035211014595)
Supplement: sj-xlsx-2-car-10.1177_19476035211014595 – Supplemental material for Enhanced Extracellular Matrix Breakdown Characterizes the Early Distraction Phase of Canine Knee Joint Distraction [file sj-xlsx-2-car-10.1177_19476035211014595.xlsx]

## Sheet: Immunohistochemistry
Name	Manufacturer	Origin	Antibody Ig fraction	Antigen Retrieval	Block	Dilution 1st Antibody	Secondary Antibody	Detection system
Col type I (ab6308)	abcam	Mouse	Mab IgG1	1st : Pronase; 37 °C, 30 min	PBS/BSA 5%	1:1500 in PBS/BSA 5%	EnVision K4001	DAB peroxidase substrate solution (DAKO, K3468)
				2nd: Hyaluronidase; 37 °C, 30 min
Col type II (DSHB, II-II6B3)	DSHB	Mouse	Mab IgG1	1st : Pronase; 37 °C, 30 min	PBS/BSA 5%	1:2000 in PBS/BSA 5%	EnVision K4001
				2nd: Hyaluronidase; 37 °C, 30 min
Col type X (clone PXNC2)	Greg Lunstrum [62]	Mouse	Pab rabbit IgG	1st : Pepsin; 37 °C, 20 min	1:10 goat serum / PBST	1:50 in PBST	EnVision K4001
				2nd: Hyaluronidase; 37 °C, 30 min
