# Supplementary material for: Enhanced Extracellular Matrix Breakdown Characterizes the Early Distraction Phase of Canine Knee Joint Distraction
Source: Cartilage. 2021 May 20;13(2 Suppl):1654S–1664S. doi: 10.1177/19476035211014595 (PMC8721609; doi:10.1177/19476035211014595)
Supplement: sj-xlsx-3-car-10.1177_19476035211014595 – Supplemental material for Enhanced Extracellular Matrix Breakdown Characterizes the Early Distraction Phase of Canine Knee Joint Distraction [file sj-xlsx-3-car-10.1177_19476035211014595.xlsx]

## Sheet: Effect Size OARSI
		Tibial plateaus		Femoral condyles
Parameter	Comparison	Effect Size	P value	Effect size	P value
Macroscopy	OA vs Healthy	-4,90 (-4,50 - -4,90)	0.003	-11,03 (-10,72 - -11,03)	0.011
	KJD vs Healthy	-8,66 (-8,38 - -8,66)	0.013	-11,25 (-10,98 - -11,25)	0.004
	KJD vs OA	-0,82 (-0,53 - -1,22)	0.575	0,89 (0,58 - 1,16)	0.63
Histology	OA vs Healthy	-2,22 (-4,32 - 0,17)	0.013	- 1,78 (-3,42 - 0,48)	0.016
	KJD vs Healthy	-2,73 (-4,82 - 1,59)	0.0008	- 3,35 (-4,99 - -1,53)	0.0003
	KJD vs OA	-0,94 (-3,33 - 3,38)	0.23	-1,64 (-3,91 - 0,17)	0.08
